# Supplementary material for: A bioengineered artificial interstitium supports long-term islet xenograft survival in nonhuman primates without immunosuppression
Source: Sci Adv. 2024 Jan 5;10(1):eadi4919. doi: 10.1126/sciadv.adi4919 (PMC10776017; doi:10.1126/sciadv.adi4919)
Supplement: Supplementary file 2 — Data S1 [file sciadv.adi4919_data_s1.zip]

Archive with 1 entries (1 files):
- adi4919_data_s1.xlsx
