# Supplementary material for: A bioengineered artificial interstitium supports long-term islet xenograft survival in nonhuman primates without immunosuppression
Source: Sci Adv. 2024 Jan 5;10(1):eadi4919. doi: 10.1126/sciadv.adi4919 (PMC10776017; doi:10.1126/sciadv.adi4919)
Supplement: Supplementary file 2 — Data S1 [file sciadv.adi4919_data_s1.zip › adi4919_data_s1.xlsx]

## Sheet: Figure 2
Subject ID	Group	Day	C-peptide (ng/mL)			GSIS
IVESAFE2	Chitosan-based hydrogel	0	20247.7			Subject ID	Group	Minute	C-peptide (ng/mL)
IVESAFE2	Chitosan-based hydrogel	7	921.92			IVESAFE1	Alginate-based hydrogel	-10	40.37
IVESAFE2	Chitosan-based hydrogel	14	331.33			IVESAFE1	Alginate-based hydrogel	-5	23.41
IVESAFE2	Chitosan-based hydrogel	21	149.5			IVESAFE1	Alginate-based hydrogel	0	51.76
IVESAFE2	Chitosan-based hydrogel	30	159.97			IVESAFE1	Alginate-based hydrogel	2	33.17
IVESAFE2	Chitosan-based hydrogel	90	7.58			IVESAFE1	Alginate-based hydrogel	3	28.43
IVESAFE4	Chitosan-based hydrogel	0	2227.74			IVESAFE1	Alginate-based hydrogel	4	17.63
IVESAFE4	Chitosan-based hydrogel	7	524.19			IVESAFE1	Alginate-based hydrogel	5	15.89
IVESAFE4	Chitosan-based hydrogel	14	644.02			IVESAFE1	Alginate-based hydrogel	7	12.1
IVESAFE4	Chitosan-based hydrogel	21	174.44			IVESAFE1	Alginate-based hydrogel	10	8.52
IVESAFE4	Chitosan-based hydrogel	45	198.87			IVESAFE1	Alginate-based hydrogel	20	4.36
IVESAFE4	Chitosan-based hydrogel	74	0.43			IVESAFE1	Alginate-based hydrogel	30	13.65
IVESAFE4	Chitosan-based hydrogel	90	3.09			IVESAFE1	Alginate-based hydrogel	32	10.28
IVESAFE6	Chitosan-based hydrogel	0	2772.63			IVESAFE1	Alginate-based hydrogel	33	7.37
IVESAFE6	Chitosan-based hydrogel	7	174.01			IVESAFE1	Alginate-based hydrogel	34	6.34
IVESAFE6	Chitosan-based hydrogel	14	181.61			IVESAFE1	Alginate-based hydrogel	35	6.5
IVESAFE6	Chitosan-based hydrogel	21	206.69			IVESAFE1	Alginate-based hydrogel	37	4.35
IVESAFE6	Chitosan-based hydrogel	30	56.53			IVESAFE3	Alginate-based hydrogel	-10	23.32
IVESAFE6	Chitosan-based hydrogel	45	12.41			IVESAFE3	Alginate-based hydrogel	-5	13.14
IVESAFE6	Chitosan-based hydrogel	74	6.08			IVESAFE3	Alginate-based hydrogel	2	23.06
IVESAFE6	Chitosan-based hydrogel	90	3.99			IVESAFE3	Alginate-based hydrogel	3	13.34
IVESAFE1	Alginate-based hydrogel	0	2351.49			IVESAFE3	Alginate-based hydrogel	4	13.3
IVESAFE1	Alginate-based hydrogel	7	4909.15			IVESAFE3	Alginate-based hydrogel	5	10.42
IVESAFE1	Alginate-based hydrogel	14	3584.61			IVESAFE3	Alginate-based hydrogel	7	6.33
IVESAFE1	Alginate-based hydrogel	21	2631.13			IVESAFE3	Alginate-based hydrogel	10	3.84
IVESAFE1	Alginate-based hydrogel	30	1605.67			IVESAFE3	Alginate-based hydrogel	20	2.27
IVESAFE1	Alginate-based hydrogel	45	275.3			IVESAFE3	Alginate-based hydrogel	32	6.57
IVESAFE1	Alginate-based hydrogel	74	46.83			IVESAFE3	Alginate-based hydrogel	33	5.63
IVESAFE1	Alginate-based hydrogel	90	30.1			IVESAFE3	Alginate-based hydrogel	34	5.01
IVESAFE3	Alginate-based hydrogel	0	13263.6			IVESAFE3	Alginate-based hydrogel	35	3.62
IVESAFE3	Alginate-based hydrogel	7	4017.34			IVESAFE3	Alginate-based hydrogel	37	2.89
IVESAFE3	Alginate-based hydrogel	14	1643.99			IVESAFE3	Alginate-based hydrogel	40	2.06
IVESAFE3	Alginate-based hydrogel	21	1559.15			IVESAFE2	Chitosan-based hydrogel	-10	2.79
IVESAFE3	Alginate-based hydrogel	45	1339.69			IVESAFE2	Chitosan-based hydrogel	-5	1.03
IVESAFE3	Alginate-based hydrogel	74	1.06			IVESAFE2	Chitosan-based hydrogel	0	1.41
IVESAFE3	Alginate-based hydrogel	90	133.19			IVESAFE2	Chitosan-based hydrogel	2	0.83
IVESAFE5	Alginate-based hydrogel	0	8537.99			IVESAFE2	Chitosan-based hydrogel	3	0.65
IVESAFE5	Alginate-based hydrogel	7	3441.29			IVESAFE2	Chitosan-based hydrogel	4	0.52
IVESAFE5	Alginate-based hydrogel	14	1992.03			IVESAFE2	Chitosan-based hydrogel	5	0.34
IVESAFE5	Alginate-based hydrogel	21	1101.43			IVESAFE2	Chitosan-based hydrogel	7	0.27
IVESAFE5	Alginate-based hydrogel	30	2076.66			IVESAFE2	Chitosan-based hydrogel	10	0.16
IVESAFE5	Alginate-based hydrogel	45	594.54			IVESAFE2	Chitosan-based hydrogel	20	0.08
IVESAFE5	Alginate-based hydrogel	74	1.29			IVESAFE2	Chitosan-based hydrogel	30	0.27
IVESAFE5	Alginate-based hydrogel	90	144.59			IVESAFE2	Chitosan-based hydrogel	32	0.59
IVESAFE17	Alginate-based hydrogel	0	7554.62			IVESAFE2	Chitosan-based hydrogel	33	0.82
IVESAFE17	Alginate-based hydrogel	7	2886.07			IVESAFE2	Chitosan-based hydrogel	34	0.53
IVESAFE17	Alginate-based hydrogel	14	2016			IVESAFE2	Chitosan-based hydrogel	35	0.54
IVESAFE18	Alginate-based hydrogel	0	5646.32			IVESAFE2	Chitosan-based hydrogel	37	0.23
IVESAFE18	Alginate-based hydrogel	7	2594.83			IVESAFE4	Chitosan-based hydrogel	-10	8.2
IVESAFE18	Alginate-based hydrogel	14	2001.34			IVESAFE4	Chitosan-based hydrogel	-5	3.77
IVESAFE16	Naked islets	0	1572.57			IVESAFE4	Chitosan-based hydrogel	0	5.4
IVESAFE16	Naked islets	7	1626.36			IVESAFE4	Chitosan-based hydrogel	2	3.94
IVESAFE16	Naked islets	14	1772.63			IVESAFE4	Chitosan-based hydrogel	3	2.63
IVESAFE7	Naked islets	0	6349.26			IVESAFE4	Chitosan-based hydrogel	4	1.91
IVESAFE7	Naked islets	7	1991.22			IVESAFE4	Chitosan-based hydrogel	5	1.9
IVESAFE7	Naked islets	14	1805.11			IVESAFE4	Chitosan-based hydrogel	7	1.14
IVESAFE7	Naked islets	21	861.43			IVESAFE4	Chitosan-based hydrogel	10	0.82
IVESAFE7	Naked islets	30	557.18			IVESAFE4	Chitosan-based hydrogel	20	0.05
IVESAFE8	Naked islets	0	9922.04			IVESAFE4	Chitosan-based hydrogel	32	3.01
IVESAFE8	Naked islets	7	3253.84			IVESAFE4	Chitosan-based hydrogel	33	1.59
IVESAFE8	Naked islets	14	1746.39			IVESAFE4	Chitosan-based hydrogel	34	0.67
IVESAFE8	Naked islets	21	301.11			IVESAFE4	Chitosan-based hydrogel	35	0.64
IVESAFE8	Naked islets	30	553.96

## Sheet: Figure 4
Rat								NHP
Subject ID	Day	PO2	PC02	pH	Na	K		Subject ID	Day	PO2	PC02	pH	Na	K
RESAFE1	7	41	56.7	7.275	143	4.5		15FP14	0	76	40.1	7.339	148	3.6
RESAFE1	14	46	56.3	7.292	142	4.6		15FP14	27	64	44.6	7.324	146	3.7
RESAFE1	21	77	62.1	7.225	142	4.3		15FP14	64	78	39.2	7.389	148	3.8
RESAFE1	28	65	59.7	7.242	143	4.3		15FP14	97	61	42.7	7.344	149	3.8
RESAFE1	35	65	57.6	7.216	143	4.1		15FP14	225	84	43.2	7.329	150	3.7
RESAFE1	42	45	56.5	7.305	143	4.6		15FP14	322	71	43.3	7.306	149	3.8
RESAFE1	49	81	49.8	7.36	145	3.9		15CP5	0	87	26.5	6.797	142	4.2
RESAFE1	56	70	49.2	7.383	144	3.9		15CP5	14	155	18.4	6.982	144	4.3
RESAFE1	64	77	45.8	7.397	144	4.2		15CP5	27	98	25.9	7.007	144	3.9
RESAFE1	70	72	44.5	7.385	144	4.1		15CP5	64	-18	83		145	3.7
RESAFE1	77	66	46.2	7.371	144	4.1		15CP5	97	75	38.3	7.188	145	3.7
RESAFE1	83	68	47.1	7.383	144	4.1		15CP5	120	80	33.6	6.892	140	4.2
RESAFE1	90	80	46.1	7.402	145	4.1		15CP2	0	64	47.2	7.117	143	3.7
RESAFE2	7	57	56.9	7.267	142	4.3		15CP2	27	65	44.4	7.153	144	3.6
RESAFE2	14	68	57.5	7.29	142	4.3		15CP2	67	64	42.1	7.159	145	3.7
RESAFE2	21	66	66.8	7.163	143	4		15CP2	97	77	37.8	7.231	145	3.8
RESAFE2	28	58	62.3	7.215	141	4		15CP2	225	60	47.4	7.363	148	5.1
RESAFE2	35	30	56.4	7.228	141	5.4		15CP2	322	88	46.6	7.349	149	3.8
RESAFE2	49	73	47.7	7.356	143	4.5		18AP2	0	69	35.1	7.468	146	3.7
RESAFE2	56	79	49.7	7.349	144	3.9		18AP2	14	91	47.3	7.389	146	3.7
RESAFE2	64	69	49	7.366	144	3.9		18AP2	27	82	44.2	7.385	149	3.7
RESAFE2	70	70	47.5	7.361	145	4		14HP3	0	67	41.2	7.227	145	3.7
RESAFE2	77	73	44.1	7.392	145	4		14HP3	14	94		7.248
RESAFE2	83	71	46.4	7.399	144	4		14HP3	27	80	41.3	7.284	122	3.7
RESAFE2	90	74	47.4	7.397	145	4.1		14HP3	64	73	44	7.241	147	3.6
RESAFE3	7	79	45.6	7.388	143	4.8		14HP3	97	84	46.5	7.324	147	3.4
RESAFE3	14	59	53.1	7.352	142	4.7		14HP3	120	91	40.8	7.246	148
RESAFE3	21	87	56.3	7.328	144	4.2		14HP1	0	170	12	7.06	136	5
RESAFE3	28	78	60.4	7.264	145	4.2		14HP1	14	80	38	6.714	150	2.3
RESAFE3	35	69	62.2	7.229	143	4		14HP1	27	89	30.6	6.595	158	2
RESAFE3	42	76	56.6	7.274	144	4.1		14HP1	64	94	28.3	6.537	135	3.6
RESAFE3	49	72	51.5	7.269	143	4		14HP1	97	93	41.3	6.68	136	5.1
RESAFE3	64	66	53.8	7.341	144	4.4		14HP1	120	83	39.5	6.699	136	4.9
RESAFE3	70	69	52	7.323	145	4
RESAFE3	77	72	50.5	7.344	145	4.2
RESAFE3	83	76	49.1	7.358	145	4.1
RESAFE3	90	69	51.8	7.357	145	4.3
RESAFE4	7	56	58.7	7.268	143	4.5
RESAFE4	14	63	66.5	7.18	142	4.3
RESAFE4	21	70	63.5	7.153	143	4.2
RESAFE4	28	59	69.4	7.099	143	4.1
RESAFE4	35	74	52.4	7.24	141	5.9
RESAFE4	42	51	59.8	7.198	142	5
RESAFE4	49	43	57.1	7.215	142	4.7
RESAFE4	56	57	59.9	7.206	143	4.7
RESAFE4	70	63	54.8	7.198	143	4.2
RESAFE4	77	96	44.1	7.341	143	4.4
RESAFE4	83	57	58.7	7.21	144	4
RESAFE4	90	48	62	7.233	144	4.7
RESAFE5	7	44	59.8	7.232	143	4.4
RESAFE5	14	57	61.9	7.193	143	4.3
RESAFE5	21	72	59.9	7.189	143	4.3
RESAFE5	28	56	57.7	7.212	142	4.3
RESAFE5	35	63	61.2	7.225	141	4.8
RESAFE5	42	67	53.8	7.293	144	4.2
RESAFE5	49	77	51.5	7.331	145	4
RESAFE5	56	67	49.4	7.363	144	3.9
RESAFE5	64	71	49.5	7.381	144	4.1
RESAFE5	70	78	43.5	7.396	145	4.1
RESAFE5	77	88	39.9	7.432	145	4.1
RESAFE5	83	76	42.3	7.413	145	4.1
RESAFE5	90	77	43.7	7.405	145	4.3
RESAFE6	7	54	53.4	7.322	143	4.7
RESAFE6	14	66	58	7.283	142	4.5
RESAFE6	21	79	60.4	7.227	143	4.3
RESAFE6	28	47	57.3	7.245	141	4.5
RESAFE6	35	37	37.5	7.253	144	4.8
RESAFE6	42	28	55.7	7.319	142	5.2
RESAFE6	49	48	53.6	7.317	144	4.3
RESAFE6	56	62	52	7.329	144	4
RESAFE6	64	70	51.2	7.341	144	4.1
RESAFE6	70	62	49.3	7.348	144	4.1
RESAFE6	77	73	46.8	7.39	145	4.2
RESAFE6	83	71	48.7	7.372	145	4.2
RESAFE6	90	73	46.7	7.4	145	4.4

## Sheet: Table 1
Ultrafiltrate
Subject ID	BUN (mg/dL)	Creat (mg/dL)	Ca (mg/dL)	Phos (mg/dL)	Mg (mg/dL)	TP (g/dL)	Alb (g/dL)	Glob (g/dL, calc.)	Na (mmol/L)	Cl (mmol/L)	K (mmol/L)	HCO3 (mmol/L)	Osmol (calc.)	An Gap (calc.)	T. Bili (mg/dL)	ALP (U/L)	GGT (U/L)	ALT (U/L)	AST (U/L)	CK (U/L)	Gluc (mg/dL)	Chol (mg/dL)	Amy (U/L)
15CP2	22	1	8.3	4.2	2.2	4.2	2.6	1.6	144	108	3.7	13.1	288	27	3.6	45	89	15	48	23	58	127	83
15FP14	11	0.9	8.1	3.7	2	4.6	2.9	1.7	148	113	3.7	19.5		19	3.4	41	62	8	57	74		67	107
07LP2	12	0.4	6.1	3.5	1.2	3.5	1.8	1.7	146	119	3	15.5		15	1.1	51	117	19	60	306		71	100
14HP1	12	0.8	7.1	3	1.5	2.5	1.6	0.9	147	116	3.9	17.6	291	17	0.9	22	22	14	11	11	84	33	22
Peripheral Blood
Subject ID	BUN (mg/dL)	Creat (mg/dL)	Ca (mg/dL)	Phos (mg/dL)	Mg (mg/dL)	TP (g/dL)	Alb (g/dL)	Glob (g/dL, calc.)	Na (mmol/L)	Cl (mmol/L)	K (mmol/L)	HCO3 (mmol/L)	Osmol (calc.)	An Gap (calc.)	T. Bili (mg/dL)	ALP (U/L)	GGT (U/L)	ALT (U/L)	AST (U/L)	CK (U/L)	Gluc (mg/dL)	Chol (mg/dL)	Amy (U/L)
15CP2	17	1.2	9.2	3.5	2.1	6.5	3.8	2.7	142	107	3.1	24.7	290	13	0.2	158	52	45	17	265	196	152	133
15FP14	8	1	9.2	3.2	2.4	7.2	4.4	2.8	147	111	3.5	23.9	289	16	0.1	145	48	16	15	77	67	112	167
07LP2	15	0.9	9.3	4.6	1.7	5.9	3.6	2.3	144	111	3.5	25.6	286	11	0.1	88	39	29	22	762	63	129	214
14HP1	12	1	10.3	3	1.7	7.7	4.6	3.1	144	108	4.1	23.8	298	16	0.3	115	69	47	23	100	309	119	100

## Sheet: Figure 5
	IgG		IgM			Complement C4a				Neutrophil to Lymphocyte Ratio					Cytokines	Peripheral Serum										Cytokines	Ultrafiltrate
Subject ID	Naïve	Post Tx	Naïve	Post Tx		Subject ID	Day	C4a		Subject ID	Day	NLR			Subject ID	Day	MCP-1	PD-L1	VEGF	TNFa	IFNy	IL-6	MCP-1	IP-10		Subject ID	Day	MCP-1	PD-L1	VEGF	TNFa	IFNy	IL-6	MCP-1	IP-10
15FP14	2.14	2.32	7.19	5.37		07LP2	0	1402.4		15FP14	Pre-Implant	1.34475			14HP1	0	688.29	666.98	58.54	35.24	45.15	11.69	688.29	329.78		14HP1	0		355.03			21.06	13480
07LP2	5.68	5.09	23.39	6.33		07LP2	30	566.4		15FP14	Device Implant	1.0421			14HP1	15	593.31	545.72	34.11	25.66	31.94	6.16	593.31	221.87		14HP1	15	18600	218.07	14265.7	55.4	21.06	7366.09	18600	126.3
18AP2	2.89	4.63	12.93	12.66		15CP2	0	429.6		15FP14	0	1.70312			14HP1	25	793.96	618.23	63.8	21.72	37.31	6.16	793.96	211.17		14HP1	25	2460.98	10.1	1148.5	19.76	21.06	559.68	2460.98	10.24
14HP3	1.58	7.34	3.94	52.34		15CP2	7	416		15FP14	30	1.01956			14HP1	60	791.35	532.32	63.05	25.66	37.31	6.52	791.35	242.98		14HP1	60	18600	112.57	3611.38	42.7	21.06	2197.79	18600	180.3
14HP1	4.2	2.83	18.63	8.82		15CP2	14	531.2		15FP14	90	1.65932			14HP1	90	315.72	448.47	53.62	19.76	21.06	6.16	315.72	125.13		14HP1	90	18251.9	145.89	3057.51	29.54	21.06	2362.93	18251.9	15.75
15CP5	2.7	3.25	20.71	26.97		15CP2	30	416		15FP14	180	0.722027			14HP1	120	727.45	514.96	73.53	19.76	45.15	7.29	727.45	356.95		14HP1	120	18600	144.13	25517.1	64.29	21.06	13480	18600	22.06
15CP2	1.67	2.11	7.75	9.31		15CP2 (2nd Tx)	0	642.4		07LP2	Pre-Implant	0.737702			14HP1	150	280.38	394.56	50.97	19.76	21.06	6.16	280.38	172.65		14HP1	150	18600	393.13	29513	66.04	21.06	13480	18600	24.96
						15CP2 (2nd Tx)	14	646.4		07LP2	Device Implant	0.790268			14HP1	180	274.65	327.67	72.03	19.76	21.06	6.16	274.65	175.9		14HP1	180	18600	632.84	22138.5	58.97	21.06	13480	18600	10.24
						15CP2 (2nd Tx)	30	771.2		07LP2	0	0.672515			15CP5	0	749.35	268.7	46.41	23.69	21.06	6.16	749.35	68.72		15CP5	0	18600	801.11	14393.2	51.82	21.06	13480	18600	99.01
						15CP2 (2nd Tx)	60	536.8		07LP2	30	1.34234			15CP5	15	712.73	285.01	65.3	27.6	21.06	6.16	712.73			15CP5	15	18600	395.05	20211.9	53.62	21.06	7417.31	18600	241.49
						15CP5	0	1297.6		15CP5	Pre-Implant	0.798532			15CP5	25	228.02	201.69	42.59	19.76	21.06	6.16	228.02	97.06		15CP5	25	18600	111.81	7447.58	40.85	21.06	2594.89	18600	44.77
						15CP5	14	507.2		15CP5	Device Implant	0.519227			15CP5	60	621.78	260.91	60.04	21.72	21.06	6.16	621.78	96.53		15CP5	60	18600	1827.39	16031.9	79.92	21.06	7055.36	18600	231.47
						15CP5	30	567.2		15CP5	0	1.90543			15CP5	90	677.45	279.11	51.69	27.54	21.75	6.16	677.45	96.72		15CP5	90	18600	2007.4	15799.4	53.62	21.06	5444.47	18600	116.21
						15CP5	60	884.8		15CP5	30	1.12017			15CP5	120	622.85	308.55	48.69	21.72	21.06	7.29	622.85	88.76		15CP5	120	17857.7	1029.23	12143.5	42.7	26.34	4317.43	17857.7	20.24
						15FP14	0	552		15CP5	90	0.582016			15CP5	150	260.06	223.23	55.52	19.76	21.06	6.16	260.06	81.89		15CP5	150	17892.6	482.99	5647.68	40.85	21.06	3734.2	17892.6	10.24
						15FP14	14	448.8		15CP5	180	1.02278			15CP5	180	544.74	249.92	47.17	21.72	21.06	6.16	544.74	63.86		15CP5	180	17924.8	761.17	5025.72	31.45	21.06	2712.81	17924.8	10.24
						15FP14	30	416		15CP2	Pre-Implant	0.819453			15CP2	0	351.45	322.55	78.93	19.76	56.35	33.1	351.45	149.21		15CP2	0	10747.4	934.65	12468	47.18	21.06	7529.05	10747.4	445.15
						15FP14	60	416		15CP2	Device Implant	0.541081			15CP2	25	592.79	258.77	67.57	24.67	45.61	12.61	592.79	117.05		15CP2	15	16422.1	2948.16	20756.2	59.92	23.66	16639.7	16422.1	299.89
						14HP3	0	552		15CP2	0	2.33655			15CP2	60	490.4	196.85	57.76	20.8	31.95	11.88	490.4	98.05		15CP2	25	15671.4	1319.2	14130.3	52.67	21.06	4553.08	15671.4	312.75
						14HP3	14	1347.2		15CP2	30	1			15CP2	90	659.49	256.98	66.76	19.76	34.82	11.88	659.49	112.27		15CP2	60	15670.7	1781.61	23097.8	50.84	21.06	7210.43	15670.7	295.83
						14HP3	30	1491.2		15CP2	90	1.61622			15CP2	120			51.2							15CP2	90	16759.6	1418.85	37355.8	59.92	21.06	21164.9	16759.6	379.07
						14HP3	60	1096		15CP2	180	1.63674			15CP2	150	381.15	147.8	62.68	19.76	21.06	11.88	381.15	96.4		15CP2	150			10753.4
						18AP2	0	504.8		18AP2	Pre-Implant	1.18605			15CP2	180	511.26	213.08		19.76	34.82	11.14	511.26	92.09		15CP2	180	11406.1	711.29		37.91	21.06	12155.2	11406.1	722.06
						18AP2	14	784		18AP2	Device Implant	2.95652			15FP14	0	149.35	247.35	36.5	19.76	21.06	6.16	149.35	81.7		15FP14	0	16634.4	2199.35	8021.36	86.66	21.06	9298.21	16634.4	511.3
						18AP2	30	796.8		18AP2	0	2.44444			15FP14	15	239.34	366.6	52.86	19.76	21.06	6.16	239.34	243.94		15FP14	15	18235.5	7069.03	6991.4	91.86	29.19	5665.75	18235.5
						18AP2	60	1741.6		18AP2	30	2.13333			15FP14	25	462.56	385.65	59.41	32.29	37.55	9.67	462.56			15FP14	25	15688.9	4605.01	5130.33	58.12	21.06	1393.89	15688.9	179.49
						14HP1	0	720		14HP3	Pre-Implant	2.2069			15FP14	60	397.05	270	47.1	24.67	26.48	7.47	397.05			15FP14	60	16348.4	7303.06	2187.73	65.33	21.06	238.4	16348.4	25.32
						14HP1	14	848.8		14HP3	Device Implant	3			15FP14	90	419.5	410.64	59.41	26.59	21.06	6.16	419.5	158.29		15FP14	90	15755.8	6431.77	4462.63	74.26	21.06	594.98	15755.8	69.89
						14HP1	30	416		14HP3	0	1.90625			15FP14	150	273.25	222.45	41.74	19.76	21.06	6.16	273.25			15FP14	120								71.49
						14HP1	60	416		14HP3	30	2.86957			15FP14	180	608.23	379.1	48.76	28.5	29.3	8.94	608.23	80.87		15FP14	150	16035.3	6665.77	6087.55	68.92	21.06	1229.81	16035.3	64.59
						14HP1	100	416		14HP3	90	3.33333			14HP3	0	273.55	526.9	76.5	19.76	49.53	6.16	273.55	122.25		15FP14	180	15921.4	3297.9	4413.16	63.54	21.06	5216.8	15921.4	1897.45
						14HP1	125	416		14HP3	180	1.70588			14HP3	15	428.88	703.36	61.05	19.76	58.71	12.61	428.88	117.05		14HP3	0	16943.8	3351.33	22530.1	59.9	36.18	41029.2	16943.8	363.8
						14HP1	160	767.2		14HP1	Pre-Implant	0.768032			14HP3	60	456.01	661.4	61.02	19.76	50.77	9.67	456.01	105.7		14HP3	15	16843.3	3890.25	11973.6	54.49	21.06	22460	16843.3	1349.14
										14HP1	Device Implant	0.455124			14HP3	90	376.77	842.82	104.84	19.76	37.54	7.47	376.77	230.42		14HP3	60	16139.5	3557.96	12039.9	41.63	21.06	18776.5	16139.5	803.6
										14HP1	0	1.22478			14HP3	120	340.04	690.94	82.21	19.76	21.06	8.57	340.04	252.54		14HP3	120	16585	3681.08	23094.6	52.67	32.06	49663.5	16585	764.65
										14HP1	30	1.46052			14HP3	150	573.04	733.32	78.96	19.76	74.04	14.08	573.04	169.3		14HP3	150	6856.37	876.16	8002.91	37.91	21.06	18582.7	6856.37	177.67
										14HP1	90	0.436481
										14HP1	180	2.53923

## Sheet: Figure 6
C-peptide
Subject ID	Day	Cpeptide (ng/mL)
07LP2	1	27390
07LP2	7	3560
07LP2	14	959
07LP2	25	611
07LP2	28	317
15CP5	14	2385.57
15CP5	30	2280.9
15CP5	60	16.27
15CP5	90	6.53
15CP5	120	3.33
15CP5	180	3.1
15FP14	14	91.52
15FP14	30	13.44
15FP14	60	2.07
15FP14	90	59.7
15FP14	150	1.9
15FP14	225	1.31

## Sheet: Figure 7
Subject ID	day	Tx	Cpeptide (ng/mL)	HbA1c (%)
14HP1	0	Porcine Islet #1		7.7
14HP1	7	Porcine Islet #1	1.11
14HP1	14	Porcine Islet #1	0.1
14HP1	30	Porcine Islet #1	0.1	7.4
14HP1	90	Porcine Islet #1
14HP1	0	CS1		9.5
14HP1	7	CS1	110.18
14HP1	14	CS1	18.64
14HP1	30	CS1	2.81	6.4
14HP1	90	CS1	0.77	9.4
14HP1	110	CS1	0.78	9.3
14HP1	0	CS2	0.78	9.3
14HP1	14	CS2	28.74
14HP1	30	CS2	0.92	8.8
14HP1	90	CS2	0.45	8.7
14HP1	123	CS2	0.81	9.1

## Sheet: Figure 8
Days post transplantation	Blood Glucose		Insulin / Weight	INSULIN	Weight
	Preprandial	Post-prandial					Days Post transplant	C-peptide (ng/mL)
	mg/dL	mg/dL	units/kg	units	kg		2	2385.57
1	456	327	2.23005	19	8.52		4	2280.9
2	442	258	2.17136	18.5			8	16.27
3	83	195	1.87793	16			12	6.53
4	125	247	1.93662	16.5			16	3.33
5	101	244	1.93662	16.5			26	3.1
6	54	132	1.76056	15
7	46	236	1.70188	14.5
8	145	337	1.66667	14.5	8.7
9	122	46	1.66667	14.5
10	98	173	1.49425	13
11	57	131	1.43678	12.5
12	132	104	1.55172	13.5
13	170	185	1.55172	13.5
14	203	32	0.517241	4.5
15	344	234	1.83867	15.5	8.43
16	216	215	1.72005	14.5
17	192	315	1.77936	15
18	198	333	1.77936	15
19	135	276	1.83867	15.5
20	135	183	1.72005	14.5
21	152	310	1.77936	15
22	194	343	1.76941	15.5	8.76
23	298	306	1.94064	17
24	299	284	1.99772	17.5
25	206	192	1.82648	16
26	81	302	1.94064	17
27	234	148	1.94064	17
28	177	180	1.88356	16.5
29	141	155	1.79171	16	8.93
30	75	169	1.28779	11.5
31	143	304	1.8477	16.5
32	53	238	1.56775	14
33	43	210	1.51176	13.5
34	65	298	1.45577	13
35	223	294	1.67973	15
36	84	253	1.48064	13	8.78
37	207	365	1.70843	15
38	223	163	1.65148	14.5
39	179	271	1.76538	15.5
40	55	246	1.48064	13
41	204	274	1.082	9.5
42	288	290	1.82232	16
43	114	214	1.61663	14	8.66
44	189	207	1.7321	15
45	161	168	1.61663	14
46	130	237	1.61663	14
47	66	169	1.50115	13
48	155	88	1.50115	13
49	82	82	1.38568	12
50	138	185	1.55211	14	9.02
51	156	240	1.55211	14
52	126	213	1.55211	14
53	113	113	1.55211	14
54	154	256	1.60754	14.5
55	136	190	1.55211	14
56	149	138	1.55211	14
57	148	124	1.50538	14	9.3
58	188	176	1.6129	15
59	89	221	1.39785	13
60	101	186	1.50538	14
61	75	238	0.645161	6
62	135	120	1.50538	14
63	152	248	1.50538	14
64	21	294	1.52198	13.5	8.87
65	141	261	1.63472	14.5
66	201	207	1.69109	15
67	130	159	1.57835	14
68	42	159	1.46561	13
69	146	334	1.69109	15
70	168	300	1.63472	14.5
71	130	250	1.59091	14	8.8
72	34	201	1.47727	13
73	106	225	1.59091	14
74	77	166	1.47727	13
75	37	120	1.70455	15
76	103	116	1.59091	14
77	116	248	1.59091	14
78	66	249	1.47392	13	8.82
79	59	171	1.47392	13
80	168	222	1.5873	14
81	72	165	1.47392	13
82	61	299	1.53061	13.5
83	42	182	1.47392	13
84	124	109	1.5873	14
85	108	94	1.41151	13	9.21
86	115	142	1.52009	14
87	158	193	1.52009	14
88	28	197	1.41151	13
89	46	223	1.41151	13
90	27	358	0.868621	8
91	210	202	1.62866	15
92	93	235	1.44605	13	8.99
93	108	279	1.6129	14.5
94	164	120	1.55729	14
95	135	281	1.6129	14.5
96	63	244	1.44605	13
97	132	325	1.6129	14.5
98	180	206	1.66852	15
99	143	229	1.4862	14	9.42
100	133	211	1.4862	14
101	175	255	1.53928	14.5
102	104	27	1.27389	12
103	115	196	1.4862	14
104	169	253	1.53928	14.5
105	176	103	1.59236	15
106	183	227	1.65198	15	9.08
107	183	212	1.65198	15
108	146	172	1.54185	14
109	196	181	1.65198	15
110	36	185	1.43172	13
111	125	217	1.54185	14
112	100	155	1.54185	14
113	195	253	1.68295	15.5	9.21
114	193	184	1.62866	15
115	182	226	1.62866	15
116	186	256	1.68295	15.5
117	103	114	1.52009	14
118	196	204	1.62866	15
119	95	311	1.4658	13.5
120	234	510	0.810811	7.5	9.25
121	251	249	1.67568	15.5
122	214	242	1.62162	15
123	110	272	1.56757	14.5
124	117	222	1.51351	14
125	131	67	1.40541	13
126	181	171	1.62162	15
127	242	229	1.56576	15	9.58
128	177	223	1.46138	14
129	186	231	1.56576	15
130	118	150	1.46138	14
131	47	329	1.56576	15
132	133	256	1.51357	14.5
133	170	279	1.51357	14.5
134	178	289	1.61123	15.5	9.62
135	140	221	1.4553	14
136	180	267	1.61123	15.5
137	135	182	1.4553	14
138	87	205	1.35135	13
139	124	180	1.4553	14
140	197	154	1.55925	15
141	83	131	1.1828	11	9.3
142	54	352	1.6129	15
143	172	260	1.55914	14.5
144	90	237	1.39785	13
145	154	164	1.50538	14
146	115	153	1.50538	14
147	156	356	0.860215	8
148	203	271	1.65422	15.5	9.37
149	206	263	1.65422	15.5
150	148	159	1.49413	14
151	49	226	1.38741	13
152	154	209	1.49413	14
153	162	213	1.49413	14
154	164	237	1.49413	14
155	278	216	1.63675	15.5	9.47
156	117	179	1.47835	14
157	61	154	1.37276	13
158	195	238	1.58395	15
159	138	221	1.47835	14
160	81	241	1.37276	13
161	145	172	1.47835	14
162	165	251	1.52151	14.5	9.53
163	220	278	1.62644	15.5
164	142	193	1.46905	14
165	186	260	1.62644	15.5
166	231	231	1.57398	15
167	207	91	1.46905	14
168	195	118	1.57398	15
169	212	241	1.58395	15	9.47
170	61	245	1.37276	13
171	185	259	1.63675	15.5
172	171	159	1.47835	14
173	69	197	1.37276	13
174	171	184	1.47835	14
175	154	253	1.53115	14.5
176	127	188	1.46138	14	9.58
177	128	186	1.46138	14
178	128	154	1.46138	14
179	83	271	1.40919	13.5
180	149	210	1.46138	14
181	149	70	1.35699	13
182	182	371	0.835073	8
183	210	182	1.57398	15
184	174	190	1.46905	14
185	61	234	1.36411	13
186	71	296	1.41658	13.5
187	138	176	1.46905	14
188	114	145	1.46905	14
189	69	190	1.36411	13
190	99	201	1.39037	13
191	171	265	1.5508	14.5
192	156	183	1.49733	14
193	129	120	1.49733	14
194	107	196	1.49733	14
195	62	214	1.44385	13.5
196	101	120	1.5508	14.5
197	85	161	1.40187	13.5
198	147	169	1.50571	14.5
199	70	191	1.40187	13.5
200	145	178	1.50571	14.5
201	116	228	1.50571	14.5
202	78	226	1.40187	13.5
203	122	49	1.40187	13.5
204	107	254	1.55602	15
205	122	218	1.50415	14.5
206	132	187	1.50415	14.5
207	176	235	1.55602	15
208	158	242	1.50415	14.5
